# Supplementary material for: Digital technologies for non-invasive stress detection, monitoring, and mitigation in children and adolescents: a scoping review
Source: Front Digit Health. 2026 Jul 13;8:1867488. doi: 10.3389/fdgth.2026.1867488 (PMC13402478; doi:10.3389/fdgth.2026.1867488)
Supplement: Supplementary file 2 [file Supplementaryfile4.xlsx]

## Sheet: SM4 Quality Appraisal
Supplementary Material 4. Per-study methodological quality appraisal of the 34 included studies
Each study was appraised across five domains as having Lower, Moderate, or Higher methodological concern (Section 2.8). The appraisal was used narratively to contextualize the evidence base and did not determine inclusion or exclusion.
Domains: D1 = clarity of study aim and target population | D2 = appropriateness of study design | D3 = adequacy of stress induction, labeling, or validation | D4 = clarity of sensing, intervention, or system description | D5 = completeness of outcome reporting
Study (Year)	Ref.	D1	D2	D3	D4	D5	Overall	Basis for appraisal (revised against source PDFs where applicable)
Aktas et al. (2022)	[1]	Lower	Lower	Lower	Lower	Lower	Lower	ASD sample (N=28) clearly defined; SVM classification appropriate; expert observation + video annotation as ground truth; Empatica E4 fully specified; F1=0.83 reported.
Antle et al. (2019)	[2]	Lower	Lower	Moderate	Lower	Moderate	Moderate	Field study (N=42) well described; design appropriate; ground truth limited to pre/post self-report and logs; system clear; detection performance not quantified (intervention outcomes only).
Carlier et al. (2019)	[4]	Moderate	Moderate	Moderate	Lower	Moderate	Moderate	Small ASD sample (N=10); pre/post intervention design; ASD-adapted self-report as sole label; serious game clearly described; anxiety reduction reported subjectively.
Chaowadee et al. (2021)	[5]	Lower	Moderate	Moderate	Lower	Moderate	Moderate	Sample (N=30) defined; system-evaluation design; threshold + self-report labeling; sensing unit clearly described; outcomes reported as learning/stress change rather than classification metrics.
Choi et al. (2017)	[6]	Moderate	Moderate	Moderate	Lower	Lower	Moderate	Small sample (N=14); prototype classification study; self-report post-task only; wrist biosensors clearly specified; accuracy (~89%) reported.
Chyan et al. (2023)	[7]	Lower	Lower	Lower	Lower	Lower	Lower	Sample (N=45) defined; deep-learning classification; self-report + observer annotation; multi-speaker audio pipeline described; accuracy 88.4% reported.
Coskun et al. (2023) - database	[9]	Lower	Moderate	Moderate	Lower	Moderate	Moderate	Special-needs cohort (N=24) clearly defined; dataset-construction aim (no detection task); therapist manual annotation only; signals well described; no detection performance (resource paper); partially public.
Coskun et al. (2023) - serious game	[10]	Moderate	Lower	Lower	Lower	Lower	Moderate	Small sample (N=15); empirical classification; observer + self-report labels; physiological serious-game setup described; F1~0.79 reported; partially public dataset.
Coskun et al. (2022) - Kaspar robot	[11]	Moderate	Moderate	Moderate	Lower	Higher	Moderate	Small sample (N=10); intervention with qualitative + basic stats; observer coding + EDA thresholds; Kaspar robot + physiology described; outcomes not quantified.
Curzio et al. (2022)	[12]	Lower	Lower	Lower	Lower	Lower	Lower	Adolescent anorexia sample (N=20) clearly defined; intervention with paired statistics; PSS + salivary cortisol (objective validation); physiology described; cortisol/HRV outcomes reported.
Deng et al. (2022)	[13]	Moderate	Moderate	Lower	Lower	Lower	Moderate	Small sample (N=18); prototype evaluation; therapist observation + child self-report; wearable + mobile described; accuracy (~84%) reported.
Gul Airij et al. (2016)	[17]	Moderate	Moderate	Moderate	Lower	Higher	Moderate	N=35 clinical patients specified; three-phase stress induction (P1 baseline, P2 arithmetic task, P3 timed high-difficulty) with psychologist questionnaire; Arduino+GSR+pulse sensor described in detail; outcomes reported as graphical stress trajectories only ; no classification accuracy or F1 metrics.
Jaldin et al. (2025)	[18]	Lower	Moderate	Lower	Lower	Moderate	Moderate	Pediatric dental cohort clearly framed; controlled invasive-vs-non-invasive pilot; protocol-timed readings + self-report + dentist ratings (multi-source); Shimmer3 GSR+ specified; pilot-level comparative results.
Jin et al. (2023)	[19]	Lower	Lower	Lower	Lower	Lower	Lower	Adolescent sample (N=50) defined; ML + DL with personalization; validated self-report stress scales; wearable described; accuracy (~90%) reported.
Kim et al. (2021)	[20]	Moderate	Lower	Moderate	Lower	Lower	Moderate	Sample (N=22); empirical ML design; self-report + game-performance labels; mobile biometric system described; accuracy (~85%) reported.
Kumazaki et al. (2017)	[22]	Moderate	Lower	Lower	Moderate	Moderate	Moderate	Mixed-age sample (N=20); intervention with pre/post behavioral metrics; observer ratings + video coding; behavioral (no physiological) sensing; engagement gains reported, no detection metrics.
Li et al. (2024)	[23]	Lower	Moderate	Moderate	Lower	Moderate	Moderate	N=8 families (children aged 8–11 + parents) clearly specified; within-subjects 4-stage design with randomized condition assignment, ethics approved; homework as naturalistic stressor with RMSSD vs 5-min baseline; PPG/Arduino/air diffuser system described in detail; quantitative HRV analysis + qualitative thematic analysis (3 analysts) reported including an explicit null result.
Loftness et al. (2022)	[24]	Lower	Lower	Lower	Lower	Moderate	Lower	Sample (N=30) defined; multimodal empirical study; observer rating + PSS-C (validated); instrumentation clearly described; reports fusion>single-modality rather than a single headline metric.
Ludovichetti et al. (2025)	[25]	Lower	Lower	Moderate	Lower	Lower	Lower	Pediatric dental cohort clearly framed; quantitative clinical design across procedure phases; event/phase-based labeling (objective timing, no subjective stress label); Garmin HRV described; HRV stress outcomes reported.
Masino et al. (2019)	[26]	Moderate	Moderate	Lower	Lower	Lower	Moderate	Small sample (N=12); pilot evaluation; teacher + therapist annotation; ML + wearables described; accuracy (82%) reported.
Melinda et al. (2024)	[27]	Moderate	Moderate	Higher	Lower	Moderate	Higher	N=5 ASD children (aged 5–9) clearly specified; system evaluation design with 20 repetitions; no stress induction protocol and no external ground truth for stress classification ; fuzzy rules applied to literature-derived physiological thresholds without validation against an independent stress label; IoT system (DS18B20, MAX30100, GSR, ESP-32, 64 fuzzy rules) described in detail; sensor hardware …
Nguyen et al. (2021)	[29]	Moderate	Lower	Moderate	Lower	Moderate	Moderate	Small sample (N=16) within a pilot RCT design; self-reported awareness + journaling labels; wearable described; outcomes limited to subjective anxiety-awareness change.
Nicolaidou et al. (2019)	[30]	Moderate	Moderate	Moderate	Lower	Moderate	Moderate	Sample (N=27); usability/pilot evaluation; self-reported numeric scales only; gamified app clearly described; positive subjective feedback and stress-reduction trend.
Northrup et al. (2016)	[31]	Higher	Moderate	Moderate	Lower	Moderate	Moderate	Very small sample (N=5); prototype field evaluation; caregiver observation matched to sensor data; wearable + caregiver-alert system described; qualitative alignment rather than quantified detection.
Redd et al. (2020)	[32]	Moderate	Moderate	Lower	Lower	Moderate	Moderate	Small sample (N=12); clinical evaluation; clinician rating + behavioral diaries; physiological monitoring described; reports pattern differences rather than classification metrics.
Rodriguez-Pellejero et al. (2024)	[33]	Lower	Lower	Moderate	Lower	Lower	Moderate	Sample (N=32) defined; field study with pre/post-phase statistics; context/phase-based labeling with no direct stress label; wearable physiology described; phase comparison reported.
Sarabadani et al. (2020)	[34]	Moderate	Lower	Lower	Lower	Lower	Lower	Sample (N=20); classifier study; video-coded behavioral categories as labels; ECG/EMG physiology described; F1 (~82%) reported.
Theofanopoulou et al. (2019)	[36]	Moderate	Lower	Moderate	Lower	Moderate	Moderate	Sample (N=22); intervention with mixed methods; self-report + observed behavior; smart toy described; improved self-regulation reported subjectively.
Thierfelder et al. (2022)	[37]	Moderate	Lower	Lower	Lower	Lower	Lower	Small OCD sample (N=18); empirical classification; therapist-labeled compulsive behaviors; multimodal sensor fusion described; precision (>80%) reported.
Vural et al. (2024)	[39]	Lower	Lower	Lower	Lower	Lower	Lower	Sample (N=25, 50 videos) defined; experimental DL with 10-fold CV; video annotated by 3 therapists (voting); facial-image system described; accuracy 92%/F1 81% reported; open AKTIVES dataset.
Wang et al. (2025)	[40]	Moderate	Moderate	Moderate	Lower	Moderate	Moderate	Sample (N=16 families); qualitative field deployment; parental observation + reflection as labels; parent-facing system described; outcomes limited to qualitative communication gains.
Yao et al. (2023)	[41]	Moderate	Moderate	Moderate	Lower	Moderate	Moderate	Small sample (N=10); prototype + field study; self-report + use-context labeling; StressButton object described; usability/engagement outcomes only.
Yu et al. (2023)	[44]	Higher	Moderate	Moderate	Lower	Moderate	Moderate	Very small sample (N=8 dyads); feasibility study; caregiver-tagged episodes; smartwatch described; feasibility/compliance outcomes only.
Zhang et al. (2020)	[45]	Lower	Lower	Moderate	Lower	Lower	Lower	Large sample (N=62, 961 records); model development with 10-fold CV; app self-rating threshold as label (weaker ground truth); multimodal fusion described; F1 91%/Acc 92% reported.
Summary (Overall rating)
Lower concern	10	of 34 studies
Moderate concern	23	of 34 studies
Higher concern	1	of 34 studies
Total	34
