# Supplementary material for: Digital technologies for non-invasive stress detection, monitoring, and mitigation in children and adolescents: a scoping review
Source: Front Digit Health. 2026 Jul 13;8:1867488. doi: 10.3389/fdgth.2026.1867488 (PMC13402478; doi:10.3389/fdgth.2026.1867488)
Supplement: Supplementary file 4 [file Supplementaryfile1.xlsx]

## Sheet: Sheet1
Authors	Year	Title	Type of Study	Target Group	Age Group	Sample Size	Technologies Used	Modality / Signals Measured	Parameters Measured	Stress Induction Method	Ground Truth / Labeling Method	Setting	Detection Approach	Evaluation Approach	Performance Metrics	Dataset Used	Dataset Availability	Mitigation Strategy	Intervention Type	Stressor Type Category	Cultural or Ethical Notes	Notes	Technology Type
Multimedia Appendix 1. Extraction table of included studies (N=34).
Aktas et al.	2022	Stress Detection of Children With ASD Using Physiological Signals	Empirical	Children with ASD	7-14 years	28	Physiological sensor suite (Empatica E4)	Physiological	EDA, HR, ST, ACC	Therapy session with pre-defined stress triggers	Expert observations + session video annotations	Therapy center	ML classification (SVM, RF, kNN)	Quantitative	Best F1-score = 0.83 (SVM)	Custom	Private	None	None	Social-Evaluative, Cognitive	Special care for autism behavioral triggers	Combining EDA and ACC improves model accuracy	Wearable
Antle et al.	2019	Design for Mental Health: How Socio-Technological Processes Mediate Outcomes in a Field Study	Field Study with Mixed Methods	Children (9-12)	9-12 years	42	Biofeedback game with wearable sensors	Physiological + Behavioral	HR, EDA, user interaction data	Gameplay challenges and narrative stressors	Pre/post self-report + session logs	School	Heuristic (biofeedback thresholds)	Qualitative + Quantitative	None reported	None	Not applicable	Interactive narrative biofeedback system	Adaptive	Cognitive, Emotional	Co-design with children emphasized	Highlights importance of user agency in stress regulation	Wearable + App
Carlier et al.	2019	Using a Serious Game to Reduce Stress and Anxiety in Children with Autism Spectrum Disorder	Empirical, Intervention	Children with ASD	7-10 years	10	Tablet-based serious game	Behavioral	Task completion, engagement time, self-reported anxiety	Mild challenges within game environment	Self-report (adapted for ASD)	Therapeutic center	Game analytics + observation	Mixed-methods (pre/post-test anxiety score, interviews)	Reduced anxiety scores post-intervention	Own (closed)	Private	Game-based relaxation training	Adaptive	Cognitive, Emotional	Game design sensitive to ASD needs	Suggests potential of gamified intervention in autism therapy	App
Chaowadee et al.	2021	Reinforced Learning in Children through a Stress Warning Unit	System Evaluation	Children	8-12 years	30	Stress warning unit + biometric sensors	Physiological	Heart rate, temperature, galvanic skin response	Learning tasks with escalating difficulty	Thresholds + student-reported experience	School	Threshold-based alerts	Quantitative (task accuracy, stress frequency)	Improved learning accuracy; decreased stress episodes	Own	Private	Stress alert prompts for student + teacher	Adaptive	Cognitive	Localized device usability tested in Thai schools	Highlights practical integration of stress alerts into classrooms	Wearable + Object
Choi et al.	2017	A Biological Signal-Based Stress Monitoring Framework for Children Using Wearable Devices	Prototype/System Study	Children	7-10 years	14	Wearable wrist sensors (EDA, HR)	Physiological	GSR, heart rate, temperature	Timed visual tasks	Self-report post-task	School	Feature extraction + supervised ML (SVM)	Quantitative (stress vs. no stress)	Accuracy ~89%	Own	Private	None	None	Cognitive	Device tested for comfort and child-friendliness	Prototype demonstrates feasibility of real-time school-based stress monitoring	Wearable
Chyan et al.	2023	Stress Detection of Children Through Speech-Signal in Multi-Speaker Environment Using Deep Learning	Empirical	Children	6-10 years	45	Microphone array; deep learning classifier	Audio	Speech pitch, MFCC, energy, prosody features	Emotionally charged prompts and scenarios	Self-report and observer annotation	School environment (multi-speaker setting)	Deep learning (CNN, LSTM)	Quantitative	Accuracy 88.4%	Own	Private	None	None	Emotional, Social-Evaluative	Adapted for overlapping speaker environments	Strong results in noisy real-life audio settings	Ambient
Coşkun et al.	2022	Stress Detection of Children with Autism using Physiological Signals in Kaspar Robot-Based Intervention	Empirical (Intervention)	Children with Autism	5-10 years	10	Wearable biosensors + Kaspar humanoid robot	Physiological	EDA, HR, skin temperature	Robot-based interactions with increasing complexity	Observer coding and EDA thresholds	Therapy room	Thresholding + expert observation	Qualitative and basic stats	Not quantified	Own	Private	Robot-led empathy and emotion modeling	Adaptive	Social-Evaluative	Robot designed for children with ASD; safety features emphasized	Used Kaspar robot to explore stress-engagement balance	Robotic + Wearable
Coşkun et al.	2023	A physiological signal database of children with different special needs for stress recognition	Dataset Creation	Children with special needs (including ASD)	6-12 years	24	Empatica E4 wristband	Physiological	HR, EDA, temperature, accelerometer	None (observational database)	Manual annotation by therapists	School and therapy center	N/A (Dataset only)			Custom (shared)	Partially Public	None	None	Naturalistic	Data labeled across activities like walking, puzzles, rest	Includes diverse diagnosis categories and real-world use	Wearable
Coşkun et al.	2023	Classification of Stress and Participation using Physiological Signals of Children During Serious Games	Empirical	Children with special needs	6-11 years	15	Wearable biosensors during tablet-based serious games	Physiological	EDA, HR, temperature, acceleration	Timed and competitive game scenarios	Observer + self-report	Therapeutic center	ML classification (Random Forest)	Quantitative	F1-score ~0.79	From their 2023 database	Partially Public	None	None	Cognitive	Inclusivity ensured through co-design	Shows feasibility of combining participation and stress states	Wearable + App
Curzio et al.	2022	Horticultural Therapy May Reduce Psychological and Physiological Stress in Adolescents with Anorexia	Intervention	Adolescents with anorexia	13-17 years	20	HRV monitors; horticultural tools	Physiological, Psychological	HRV, cortisol, PSS questionnaire	Baseline stress prior to horticultural intervention	PSS, salivary cortisol	Hospital therapy garden	Pre/post physiological comparison	Quantitative (paired t-tests)	Reduced cortisol and improved HRV	Own	Private	Horticultural therapy	Static	Naturalistic	Eco-therapeutic setup integrated into anorexia care	Suggests grounding activities support physiological regulation	Wearable + Object-Integrated
Deng et al.	2022	A Machine Learning-Based Monitoring System for Attention and Stress Detection for Children with Autism	Empirical (Prototype Evaluation)	Children with Autism	7-10 years	18	Wearable wristband (Empatica E4), mobile-based interface	Physiological, Behavioral	HR, EDA, skin temp, motion	Session-based activities with varying difficulty	Therapist observation + child self-report	Therapy center	ML classifier (Random Forest)	Quantitative	Accuracy ~84%	Own	Private	Attention feedback and alert system	Adaptive	Cognitive	Adapted for ASD-friendly engagement	Supports real-time behavioral cues for caregivers	Wearable + App
Gul Airij et al.	2016	Smart Wearable Stress Monitoring Device for Autistic Children	Prototype Design	Children with Autism	Not specified	35	Wearable stress sensor band	Physiological	EDA, HR, temperature	Not tested		Conceptual	Thresholding (proposed)	None		None	Not applicable	None	None	None (conceptual)	Targeted at autism-friendly usability	Device not deployed or tested	Wearable
Vural et al.	2024	Stress recognition from facial images in children during physiotherapy with serious games	Experimental (Deep Learning Pipeline)	Children with/without special needs	10.2 ± 1.27 years	25	Facial camera, serious games, VGG-Face, Leap Motion	Visual (facial images)	Emotion categories via CNN, stress label via therapist voting	Physiotherapy game activity	Video segment annotated by 3 therapists (voting)	Clinic + home (serious game sessions)	Deep learning (VGG-Face + ML: KNN, XGBoost, Decision Trees)	Quantitative (10-fold CV, confusion matrix)	Accuracy: 92%, F1: 81% (XGBoost)	AKTIVES	Open (AKTIVES)	Not integrated	None	Physical (Physiotherapy)	Ethics-approved, includes children with neurodiverse needs	First study on stress detection from facial images during physiotherapy for kids	Ambient + Visual
Zhang et al.	2020	Multi-modal interactive fusion method for detecting teenagers’ psychological stress	Model Development and Evaluation	Teenagers (middle school & college students)	11-13 (middle school), 19-26 (college)	62	Mobile app (Happort), wearable band, camera	Text, Image, Sleep & Exercise data	Emotion labels, visual stats, sleep cycles, steps, calories	Natural (exams, academic/social pressure)	User feedback on app: emotion score <0.5 = stress	Home + school, over 7-36 weeks	MIFM (Multi-modal Interactive Fusion Model)	Cross-modal attention, 10-fold validation	F1: 91% (multi-modal > single-modal); Acc: 92%	Own (from Happort study)	Not public	None	None	Naturalistic, Academic	Informed consent + classroom-based deployment	Rich multi-modal setup; sleep/exercise combined with language and image	Hybrid (Wearable + App + Visual)
Jin et al.	2023	Predicting Adolescent Female Stress with Wearable Device Data Using Machine and Deep Learning	Empirical	Adolescents (Female)	13-18 years	50	Wearable biosensors	Physiological	Heart rate variability (HRV), EDA, accelerometer data	Academic exam periods (naturalistic)	Self-report questionnaires (stress scales)	School	Machine Learning (Random Forest, CNN)	Quantitative	Accuracy ~90%	Own	Private	None	None	Cognitive, Emotional	Focus on gender-specific stress responses	Demonstrates wearable potential for stress prediction	Wearable
Kim et al.	2021	Modeling of Child Stress-State Identification Based on Biometric Information in Mobile Environment	Empirical (ML-based)	Children	7-11 years	22	Mobile biometric sensors	Physiological	HR, skin conductance, temperature	Educational games with increasing difficulty	Self-report and game performance	School	ML (SVM, Random Forest)	Quantitative	Accuracy ~85%	Own	Private	None	None	Cognitive	Emphasizes non-intrusive mobile monitoring	Proposes real-time mobile-based stress tracking	Wearable + App
Kumazaki et al.	2017	An Intervention for Children with Social Anxiety and Autism Spectrum Disorders Using an Android Robot	Intervention Study	Children with ASD and social anxiety	8-13 years	20	Android robot	Behavioral	Social interaction frequency, verbal response	Social scenarios with robot	Observer ratings and video coding	Clinic	Observer-based	Quantitative (pre/post behavioral metrics)	Improved social engagement and verbalization	Own	Private	Robot-led exposure therapy	Adaptive	Social-Evaluative	Designed for autism-related sensitivities	Demonstrated effectiveness of robotic interaction in reducing anxiety	Robotic
Li et al.	2024	Stress Diffuser: A Biofeedback Agent for Stress Management in Children During Homework	Intervention Design	Children with parental homework support	8-12 years	Not specified (prototype validation)	Biofeedback device + mobile agent	Physiological (EDA, HR)	Stress state via HR and EDA	Homework task with parent involvement	EDA thresholds, observational cues	Home	Real-time stress detection	Exploratory pilot		Own	Private	Biofeedback-based stress prompts + visuals	Adaptive	Cognitive, Social-Evaluative	Designed to improve child-parent interaction	Blends parental involvement with stress feedback design	Hybrid (Wearable + Ambient)
Loftness et al.	2022	UVM KID Study: Identifying Multimodal Features and Optimizing Wearable Instrumentation to Detect Child Stress	Empirical	Children	6-11 years	30	Multimodal sensors (Empatica E4, camera, audio)	Physiological, Visual, Audio	HRV, EDA, facial expression, voice tone	School tasks + mock interviews	Observer rating + PSS-C	School	Multimodal ML fusion	Quantitative	Fusion accuracy > single modality	Own	Private	None	None	Cognitive, Social-Evaluative	Focus on ethical, wearable instrumentation for kids	Highlights sensor placement and design for child compliance	Wearable + Ambient
Masino et al.	2019	m-Health and Autism: Recognizing Stress and Anxiety with Machine Learning and Wearables Data	Pilot Evaluation	Children with Autism	8-12 years	12	Wearable wristband + mobile app	Physiological	HR, EDA, temperature	Naturalistic school routines	Teacher and therapist annotations	School	ML (SVM, Decision Tree)	Quantitative	Accuracy: 82%	Own	Private	App feedback for caregivers	Adaptive	Naturalistic, Cognitive	Focus on real-world usability in autism contexts	Demonstrates feasibility of mobile-wearable integration	Wearable + App
Melinda et al.	2024	Portable Stress Detection System for Autistic Children Using Fuzzy Logic	System Design and Evaluation	Children with Autism	5-9 years	5	Wearable device with fuzzy logic system	Physiological	EDA, pulse, temperature	Naturalistic	Fuzzy logic model (no ground truth comparison)	Prototype setting	Rule-based fuzzy inference	Simulation results	Not benchmarked against ground truth	None	Not applicable	None	None	Naturalistic	Designed with autism-specific tolerances	Initial conceptual evaluation only	Wearable
Nguyen et al.	2021	Examining the Effect of a Wearable Anxiety Detection Technology on Improving the Awareness of Anxiety in Youth	Intervention Study	Adolescents with anxiety	12-17 years	16	Wearable wristband (anxiety alert system)	Physiological	HR, GSR	Daily life (in-situ)	Self-reported awareness + journaling	Home	Threshold-based alerts	Qualitative + pre/post anxiety scales	Increased anxiety awareness (subjective)	Own	Private	Haptic alerts and reflection prompts	Adaptive	Naturalistic	Study designed for youth privacy and acceptance	Focus on improving anxiety literacy via biofeedback	Wearable
Nicolaidou et al.	2019	DEVELOPMENT AND USABILITY OF A GAMIFIED APP TO HELP CHILDREN MANAGE STRESS: AN EVALUATION STUDY	Usability and Pilot Evaluation	Children	9-12 years	27	Tablet-based gamified app	Behavioral (interactions, self-reports)	App engagement, self-rated stress pre/post	Stress scenarios within game	Self-reported stress (numeric scales)	School	Manual self-tracking within app	Mixed methods (quantitative + interviews)	Positive subjective feedback; stress reduction trend	Own	Private	Relaxation activities in-game	Static	Cognitive, Emotional	Gender-neutral cartoon character design	User-friendly prototype for school stress education	App
Northrup et al.	2016	Wearable Stress Sensors for Children With Autism Spectrum Disorder With In Situ Alerts to Caregivers	Prototype Evaluation	Children with Autism	6-11 years	5	Wearable sensors + mobile alert system	Physiological	EDA, HR, temperature	Naturalistic (daily classroom and therapy activities)	Caregiver observation matched with sensor data	School + therapy environments	Threshold-triggered alerts	Field trial observations	Detection aligned with caregiver perception	Own	Private	Alert sent to caregiver to intervene	Adaptive	Naturalistic	Focus on non-verbal children’s stress cues	Demonstrates feasibility of in-situ stress alerting	Wearable
Redd et al.	2020	Physiological Signal Monitoring for Identification of Emotional Dysregulation in Children	Clinical Evaluation	Children with emotional dysregulation	7-10 years	12	Wearable physiological sensor	Physiological	HRV, EDA, temperature	Naturalistic (home and clinic)	Clinician rating + behavioral diaries	Home + clinic	Signal thresholding + clinician feedback	Quantitative and qualitative	Clear pattern differences in dysregulation	Own	Private	Monitoring only	None	Naturalistic	Data shared with caregivers	Shows potential for long-term dysregulation monitoring	Wearable
Rodriguez-Pellejero et al.	2024	Real-time stress monitoring in a child-friendly court: a repeated measures field study	Field Study	Children in legal settings	8-14 years	32	Wearable E4 sensors	Physiological	HRV, EDA, temperature	Witnessing/legal testimony	Context-based (court session phase), no direct label	Courtroom (child-friendly)	Real-time sensor tracking	Statistical comparison (pre/post phase)	Stress levels increased during trial phase	Own	Private	Courtroom environment adapted to reduce stress	Static (environmental)	Social-Evaluative	Ethics reviewed due to legal context	Shows feasibility of courtroom monitoring in children	Wearable
Sarabadani et al.	2020	Physiological Detection of Affective States in Children with Autism Spectrum Disorder	Empirical / Classifier Study	Children with Autism	6-12 years	20	Wearable sensors (Empatica E4)	Physiological	EDA, HR, temperature	Behavior sessions with social/attention triggers	Video-coded behavioral categories	Clinical	SVM, logistic regression, kNN	Quantitative	F1 ~82%	Own	Not public	None	None	Social-Evaluative, Cognitive	Tailored protocol for ASD participants	Accurate classifier of arousal from wearable signals	Wearable
Theofanopoulou et al.	2019	A Smart Toy Intervention to Promote Emotion Regulation in Middle Childhood: Feasibility Study	Intervention Study	Children	8-12 years	22	Smart plush toy with sensors	Behavioral, Physiological	Haptic interaction + breathing + HR feedback	Game-based tasks with performance pressure	Self-report + observed behavior	Lab/school	Toy interaction metrics + user feedback	Mixed-methods	Improved self-regulation scores	Own	Private	Biofeedback via toy	Adaptive	Cognitive, Emotional	Toy design inclusive and child-friendly	Interactive huggable tech for emotion training	Object-Integrated
Thierfelder et al.	2022	Multimodal Sensor-Based Identification of Stress and Compulsive Actions in Children with Obsessive-Compulsive Disorder	Empirical Study	Children with OCD	8-12 years	18	Wearable + motion sensors + audio	Physiological, Motion, Audio	EDA, HRV, accelerometer, microphone	Structured behavior challenge task	Therapist-labeled compulsive behaviors	Clinical	Multimodal sensor fusion	Quantitative	Precision >80% for compulsive detection	Own	Private	Monitoring only	None	Cognitive, Behavioral	Special protocol for OCD diagnosis	Stress recognition overlaps with behavior tracking	Hybrid (Wearable + Audio + Motion)
Wang et al.	2025	Evaluating the Role of Interactive Encouragement Prompts for Parents in Parent-Child Stress Management	Field Deployment	Children and parents	6-11 years	16	Tablet app with scheduled prompts	Behavioral	Prompt response timing, journaling activity	Naturalistic home setting	Parental observations + reflection	Home	Manual logging	Qualitative (field notes + interviews)	Improved child-parent communication	Own	Private	Parent engagement and reflective prompts	Adaptive	Naturalistic	Supports culturally diverse family models	Targets family-based stress buffering	App
Yao et al.	2023	StressButton: Using Connectivity of Everyday Objects for Children to Cope with Learning Stress	Prototype + Field Study	Children with academic stress	7-10 years	10	Bluetooth-enabled button devices	Behavioral	Button usage frequency, journaling	Homework/learning stress (natural)	Self-report and use context	Home + school	Behavior-based trigger + timestamp	Qualitative and usage log analysis	High engagement and usability	Own	Private	Child-initiated coping cue	Adaptive	Cognitive	Localized culturally neutral symbols	Low-barrier, child-driven coping interface	Object-Integrated
Yu et al.	2023	Understanding Stress in Children with ASD and Their Caregivers in Daily Life: A Feasibility Study Using Smartwatches	Feasibility Study	Children with ASD and caregivers	6-12 years	8	Smartwatch with journaling app	Physiological + Behavioral	HR, GSR, self-reported events	Naturalistic	Caregiver-tagged stress episodes	Home	EDA + manual event tagging	Mixed methods	Feasibility + high compliance	Own	Private	Caregiver-informed support	Static	Naturalistic	Bilateral stress insights (child + caregiver)	Focus on family-coordinated sensing	Wearable + App
Ludovichetti et al.	2025	Assessing Pediatric Dental Stress Through Wearable Technology: Influence of Procedure Type, Treatment Phase, and Age	Empirical (Clinical repeated-measures study)	Children undergoing pediatric dental treatment	5-10 years	80	Garmin smart watches for HRV-based stress monitoring	Physiological	HRV-derived stress score (0-100)	Dental procedures across phases: hygiene, restorations with anesthesia, restorations without anesthesia, and sealant application; measurements at beginning, during, and end	Event-based labeling by treatment phase and procedure type using smartwatch-derived HRV stress scores	Pediatric dentistry clinic	Wearable HRV-based stress monitoring with repeated phase-wise comparison	Quantitative (two-way repeated-measures ANOVA, Bonferroni post hoc tests, linear regression)	Phase effect p=0.0249; treatment×phase interaction p=0.0004; restorations with anesthesia increased stress during procedure (p=0.0011); age inversely associated with stress (p=0.0003)	Custom	Private	None	None	Clinical, Procedural, Physical	Written informed consent obtained from parents/legal guardians; noninvasive wearable monitoring in pediatric clinical care	Professional hygiene reduced stress over time; restorations with anesthesia produced the clearest stress increase; smartwatch was presented as a practical real-time monitoring tool	Wearable
Jaldin et al.	2025	Sensors: future tools for detecting young patient’s stress during a dental invasive versus a non-invasive dental treatment—a pilot study	Empirical (Pilot clinical study)	Adolescents undergoing dental check-up or premolar extraction	14-16 years	34	Shimmer3 GSR+ unit with GSR electrodes, optical pulse probe, and motion sensors	Physiological + Motion	GSR, PPG-based heart rate, hand movements (gyroscope/accelerometer)	Non-invasive oral check-up versus invasive premolar extraction with topical/local anesthesia and extraction steps	Protocol-timed signal readings plus self-report scales (CAS pain, FAS mood, dental fear scale) and dentist cooperation ratings	Public dental clinic	Sensor-based physiological pattern monitoring linked to procedural steps	Descriptive statistics and protocol-linked signal interpretation	GSR increased significantly at the start and during oral injection in the invasive group; no general uniform high GSR pattern in the non-invasive group; PPG data interpretable in only 5 cases	Custom	Private	None	None	Clinical, Procedural, Pain/Fear	Written informed consent from patient and guardian; Tell-Show-Do approach used and treatment adjusted if discomfort was observed	Pilot study; all patients tolerated the device well; GSR was the most informative signal, whereas PPG was often technically inadequate	Wearable
